# Supplementary material for: Simultaneous Screening of 322 Residual Pesticides in Fruits and Vegetables Using GC-MS/MS and Deterministic Health Risk Assessments
Source: Foods. 2023 Aug 9;12(16):3001. doi: 10.3390/foods12163001 (PMC10453053; doi:10.3390/foods12163001)
Supplement: Supplementary file 1 [file foods-12-03001-s001.zip]

Archive with 1 entries (1 files):
- foods-2497950-supplementary.pdf
